# Supplementary material for: Genetic diversity in North American Cercis Canadensis reveals an ancient population bottleneck that originated after the last glacial maximum
Source: Sci Rep. 2021 Nov 8;11:21803. doi: 10.1038/s41598-021-01020-z (PMC8576035; doi:10.1038/s41598-021-01020-z)
Supplement: Supplementary file 2 — Supplementary Information 2. [file 41598_2021_1020_MOESM2_ESM.xlsx]

## Sheet: Table S1_Ony et al. 2021
Table S1. Pairwise FST matrix of Nei's genetic distance of Cercis canadensis utilizing 74 collection sites.
AL1	AL1	AL2	AL3	AR1	AR2	AR3	FL1	FL2	FL3	GA1	GA2	GA3	GA4	IA1	IN1	IN2	IN3	IN4	KS1	KS2	KY1	KY2	KY3	KY4	MD1	MD2	MI1	MI2	MI3	MO1	MO2	MO3	MO4	MS1	MS2	MS3	NC1	NC2	NC3	NC4	NE1	NY1	NY2	OH1	OH2	OK1	PA1	PA2	PA3
AL2	0.0496572
AL3	0.0311958	0.0441357
AR1	0.201824	0.163636	0.214082
AR2	0.253381	0.216772	0.264162	0.0773391
AR3	0.169762	0.136951	0.161503	0.107845	0.130552
FL1	0.10328	0.0970191	0.0769411	0.18391	0.220108	0.121962
FL2	0.148767	0.131494	0.13127	0.183611	0.197804	0.126686	0.0811182
FL3	0.113693	0.109362	0.107395	0.124387	0.136804	0.0960133	0.0686713	0.0616754
GA1	0.107226	0.104811	0.106993	0.115706	0.151691	0.0709607	0.0742381	0.102484	0.0481045
GA2	0.0811688	0.0665727	0.0785322	0.102041	0.132623	0.0552727	0.0684968	0.0779139	0.0524836	0.0347035
GA3	0.137579	0.126118	0.1259	0.141888	0.176522	0.0801065	0.0900569	0.12888	0.0718615	0.0466793	0.0441121
GA4	0.132741	0.0988871	0.108156	0.145812	0.166294	0.10561	0.0722668	0.0886779	0.0572894	0.0715591	0.06214	0.0904264
IA1	0.187912	0.150702	0.15107	0.240816	0.277883	0.195745	0.120567	0.131184	0.117788	0.157652	0.144909	0.197156	0.0512586
IN1	0.146217	0.122326	0.110046	0.217899	0.241276	0.162601	0.0714286	0.0486599	0.0695949	0.119503	0.0996016	0.137592	0.0698382	0.0896226
IN2	0.166802	0.143637	0.139003	0.196105	0.196441	0.152438	0.0979409	0.0393624	0.0529257	0.110322	0.0932177	0.13894	0.0783356	0.129972	0.0532987
IN3	0.123122	0.108115	0.111883	0.136609	0.151062	0.112081	0.0835135	0.0496133	0.056963	0.0878385	0.0727482	0.0967856	0.083882	0.145645	0.0704742	0.0563699
IN4	0.105605	0.11053	0.0923312	0.166184	0.177936	0.132922	0.0699641	0.0340726	0.0472828	0.0911906	0.0688955	0.110547	0.0717324	0.114864	0.0366925	0.0318101	0.032359
KS1	0.170346	0.163258	0.153047	0.229384	0.233945	0.165518	0.115982	0.0665744	0.068443	0.12527	0.105536	0.142752	0.0985649	0.161026	0.065127	0.0458976	0.0700988	0.0485437
KS2	0.0389148	0.0357751	0.0378261	0.222048	0.285549	0.179373	0.101119	0.156379	0.131134	0.12788	0.092739	0.15722	0.125747	0.157774	0.143069	0.173736	0.142204	0.124684	0.185475
KY1	0.124936	0.0879222	0.100851	0.167898	0.235088	0.157361	0.0699592	0.147713	0.110874	0.105293	0.0931033	0.137215	0.101641	0.152917	0.12835	0.151208	0.146274	0.122986	0.193486	0.104531
KY2	0.111308	0.0893231	0.0875379	0.131437	0.180022	0.0785303	0.0518928	0.0934711	0.0511967	0.0298764	0.0394913	0.0361861	0.0603077	0.140278	0.0901639	0.100872	0.0801505	0.0828264	0.115662	0.113649	0.0773537
KY3	0.152424	0.121554	0.151453	0.0831981	0.108919	0.0763217	0.110299	0.111181	0.060567	0.0566426	0.0567376	0.0733004	0.0608833	0.133763	0.105686	0.109739	0.0761857	0.0901001	0.123565	0.167992	0.127022	0.0639238
KY4	0.168962	0.142468	0.158605	0.110225	0.143432	0.104072	0.113589	0.116846	0.0714205	0.0854524	0.0918623	0.127675	0.055757	0.087108	0.113768	0.113596	0.107717	0.0984933	0.142746	0.178429	0.130046	0.0954466	0.0455238
MD1	0.250814	0.194508	0.255326	0.112971	0.147913	0.154791	0.189142	0.172403	0.142949	0.148929	0.132596	0.178672	0.111545	0.177164	0.178133	0.183842	0.153911	0.161569	0.209167	0.261738	0.1866	0.158248	0.0572038	0.0659091
MD2	0.293909	0.228207	0.282808	0.208795	0.254125	0.216895	0.216397	0.197476	0.175462	0.202326	0.187399	0.254336	0.122511	0.146132	0.197	0.212044	0.218035	0.195571	0.246511	0.290414	0.22077	0.197804	0.120924	0.0859245	0.0769304
MI1	0.240435	0.193732	0.218687	0.185905	0.189893	0.159579	0.1358	0.140273	0.101885	0.133623	0.142035	0.164179	0.0842381	0.141935	0.130091	0.130668	0.140524	0.122478	0.163594	0.24539	0.157188	0.13075	0.100007	0.0736709	0.105986	0.140747
MI2	0.0716054	0.0566136	0.0558277	0.158161	0.184465	0.106072	0.0427053	0.0686064	0.0615424	0.0713159	0.0481003	0.0954323	0.056579	0.0974518	0.068133	0.0834439	0.0673152	0.0590588	0.0895425	0.0714354	0.0845766	0.0577579	0.09044	0.0907054	0.159618	0.183455	0.140134
MI3	0.140873	0.111081	0.110585	0.190675	0.224952	0.130404	0.0786984	0.104282	0.095755	0.113986	0.0942952	0.141012	0.0440965	0.0433926	0.0644157	0.117451	0.114662	0.0908698	0.13224	0.130516	0.103809	0.093349	0.0953231	0.0687296	0.138145	0.118163	0.102084	0.0622656
MO1	0.220161	0.169571	0.186798	0.234589	0.273366	0.184538	0.127809	0.151282	0.149398	0.174559	0.154808	0.200469	0.0777971	0.0656607	0.118522	0.166994	0.163078	0.149735	0.203185	0.203657	0.150916	0.149164	0.143744	0.106201	0.166316	0.125186	0.142599	0.122829	0.0411098
MO2	0.134888	0.105084	0.115762	0.153964	0.189563	0.101097	0.0741052	0.0560472	0.0634234	0.0783553	0.0698751	0.100676	0.0420722	0.0669884	0.0473313	0.0743171	0.0757724	0.0588774	0.0845001	0.127013	0.107057	0.0653472	0.0650105	0.0661023	0.11003	0.114167	0.0950085	0.0580113	0.0478665	0.0751464
MO3	0.117445	0.108851	0.112991	0.11427	0.11705	0.0993127	0.0831849	0.0413223	0.0342866	0.0767263	0.0556986	0.0944191	0.0789007	0.139504	0.0631444	0.0459101	0.0333126	0.0248417	0.0656504	0.137487	0.125153	0.0763091	0.0661582	0.0886316	0.134489	0.185901	0.121521	0.0703534	0.111389	0.163207	0.0686695
MO4	0.0602314	0.0516776	0.0329317	0.186674	0.232297	0.143416	0.0604633	0.110967	0.0898319	0.100723	0.0797089	0.123217	0.0969047	0.139616	0.0882952	0.115099	0.104607	0.0781689	0.131059	0.0634283	0.070681	0.0766845	0.137554	0.135723	0.220955	0.23761	0.168683	0.0545143	0.0984923	0.157877	0.0921074	0.0934039
MS1	0.176566	0.157575	0.163454	0.229966	0.266216	0.19745	0.122202	0.142143	0.119159	0.148071	0.141798	0.20451	0.0598839	0.0604073	0.111243	0.141171	0.162683	0.128145	0.166301	0.176683	0.151971	0.145936	0.138557	0.0914568	0.170436	0.127246	0.139717	0.100727	0.0555398	0.0735444	0.0738338	0.150721	0.140175
MS2	0.240876	0.191996	0.206765	0.236671	0.275223	0.197516	0.13185	0.158933	0.140642	0.165987	0.160298	0.202714	0.0672052	0.0708288	0.116039	0.16264	0.166817	0.150299	0.197071	0.22599	0.156793	0.151641	0.131632	0.0886816	0.155483	0.111831	0.113969	0.132735	0.0526983	0.0508157	0.085193	0.164572	0.18362	0.0684932
MS3	0.129252	0.0948981	0.128442	0.111069	0.164982	0.0968085	0.0961165	0.112069	0.0918228	0.0847292	0.0746075	0.119311	0.0791345	0.141256	0.117503	0.118701	0.0874256	0.100706	0.141126	0.135919	0.113707	0.0856309	0.0673469	0.0738896	0.108374	0.156535	0.127513	0.0703922	0.094605	0.140298	0.0760599	0.0957013	0.109925	0.132611	0.147267
NC1	0.183978	0.162704	0.20474	0.0852703	0.111279	0.142446	0.161419	0.160155	0.112001	0.124191	0.11108	0.157669	0.15049	0.244522	0.197254	0.168112	0.101643	0.130391	0.198019	0.217285	0.173939	0.139836	0.093229	0.140244	0.129759	0.256345	0.176521	0.143341	0.188796	0.242905	0.159405	0.0934505	0.176568	0.232899	0.241675	0.107285
NC2	0.148707	0.124423	0.155965	0.044658	0.0541373	0.079929	0.11825	0.108072	0.0587931	0.0653406	0.059742	0.0967945	0.0932895	0.176809	0.134881	0.109813	0.0858233	0.0950498	0.141804	0.170905	0.118456	0.084311	0.0442059	0.0712814	0.0847309	0.1639	0.116853	0.0972549	0.131437	0.176761	0.0932165	0.0578803	0.126306	0.162614	0.179105	0.083761	0.0582169
NC3	0.186844	0.162782	0.199239	0.0597351	0.0559913	0.100321	0.168253	0.164384	0.0976	0.0924756	0.0834915	0.106779	0.138263	0.243042	0.203834	0.165781	0.119633	0.144136	0.2011	0.213566	0.176056	0.117756	0.0685043	0.11722	0.132291	0.243163	0.17958	0.146036	0.19487	0.24605	0.147352	0.0933433	0.181902	0.236184	0.249873	0.131521	0.0946397	0.0311079
NC4	0.249809	0.220779	0.260981	0.118311	0.148281	0.158465	0.191606	0.19966	0.137786	0.149609	0.148392	0.18809	0.178431	0.250936	0.233751	0.222645	0.175085	0.18768	0.255996	0.264611	0.190364	0.172389	0.138743	0.15366	0.166984	0.244861	0.199765	0.188625	0.195568	0.218116	0.179859	0.141398	0.221191	0.242881	0.24596	0.169763	0.112002	0.0894081	0.135657
NE1	0.162178	0.153904	0.169075	0.0898286	0.0841767	0.10622	0.141545	0.148865	0.0906593	0.0777241	0.0665434	0.0985682	0.128098	0.238435	0.178757	0.141169	0.0972137	0.112517	0.173795	0.199626	0.164591	0.10224	0.0704497	0.121975	0.14725	0.257501	0.170299	0.119286	0.183276	0.251471	0.146658	0.077814	0.159827	0.230203	0.24728	0.125331	0.0882393	0.0456687	0.0449306	0.152505
NY1	0.131944	0.137147	0.144715	0.124263	0.136253	0.122258	0.136898	0.140857	0.089366	0.069228	0.0592259	0.106896	0.112768	0.223469	0.176723	0.144529	0.119748	0.113497	0.167134	0.163725	0.158353	0.106752	0.0971243	0.137284	0.177116	0.261628	0.184189	0.115322	0.173745	0.241219	0.134257	0.0859917	0.146281	0.206116	0.239209	0.143573	0.146559	0.0695673	0.0801303	0.191489	0.0533248
NY2	0.141862	0.167878	0.163328	0.125192	0.161644	0.130998	0.147899	0.16974	0.0978591	0.0712532	0.0829767	0.116694	0.142604	0.253679	0.212737	0.183792	0.150643	0.143179	0.205134	0.192272	0.171067	0.111145	0.111439	0.144725	0.197467	0.288758	0.208042	0.141509	0.195529	0.262975	0.151592	0.110332	0.159843	0.221955	0.262078	0.163576	0.158451	0.0744256	0.0833548	0.186732	0.0732087	0.0372962
OH1	0.140848	0.143053	0.147466	0.103689	0.144876	0.100776	0.102445	0.124133	0.0647666	0.0427283	0.0611674	0.0873378	0.114109	0.205781	0.151049	0.132313	0.110696	0.105858	0.155356	0.164389	0.118027	0.0687591	0.0719141	0.107713	0.153055	0.228347	0.155431	0.101238	0.155597	0.216208	0.105016	0.0800859	0.127256	0.181226	0.208491	0.1172	0.116248	0.0465983	0.0759893	0.132997	0.0578119	0.0587391	0.0452183
OH2	0.132569	0.104011	0.138027	0.0548204	0.0730103	0.0687512	0.10055	0.0977999	0.0595277	0.0573051	0.0516096	0.0835061	0.0843745	0.168449	0.128312	0.113852	0.0867714	0.10011	0.138024	0.149495	0.108308	0.0676181	0.0594251	0.0816064	0.101299	0.160402	0.121591	0.0840095	0.123347	0.161611	0.0863378	0.0574211	0.107708	0.151487	0.174832	0.0833473	0.0813001	0.0237426	0.0533499	0.100225	0.070155	0.0739155	0.0792234	0.058326
OK1	0.0565371	0.0582545	0.0593293	0.196976	0.248562	0.176271	0.124207	0.159507	0.118804	0.13025	0.0924278	0.141428	0.13716	0.192179	0.152806	0.164759	0.139899	0.119602	0.178584	0.0766878	0.117992	0.115945	0.147611	0.159125	0.231157	0.270386	0.221042	0.0860121	0.149358	0.218996	0.135458	0.128692	0.0627411	0.188226	0.245184	0.130682	0.201893	0.146285	0.177677	0.265876	0.172279	0.160343	0.172835	0.159083	0.131723
PA1	0.120508	0.108995	0.133707	0.114432	0.13332	0.107986	0.122597	0.129587	0.070607	0.0551534	0.0489845	0.0811934	0.0938215	0.177219	0.159262	0.134968	0.113799	0.11661	0.157303	0.143622	0.14637	0.0866456	0.072942	0.104659	0.149175	0.215224	0.167015	0.0911731	0.14666	0.207278	0.119805	0.087987	0.137731	0.178216	0.205361	0.0982526	0.127093	0.0742759	0.0828663	0.160578	0.0784878	0.0742049	0.101699	0.0854194	0.0715532	0.125874
PA2	0.11391	0.111298	0.130517	0.113248	0.12816	0.11241	0.112643	0.128974	0.0640551	0.0496923	0.0500605	0.0863652	0.0876571	0.173711	0.153526	0.132785	0.115768	0.109202	0.150604	0.142105	0.128243	0.0812391	0.0613207	0.0865798	0.127943	0.202444	0.150497	0.0828882	0.138531	0.201369	0.108335	0.0862102	0.126362	0.16086	0.19594	0.0856732	0.111137	0.0580236	0.0759658	0.154403	0.0769342	0.075166	0.0891813	0.0690745	0.0648828	0.115391	0.0280489
PA3	0.155158	0.134039	0.160299	0.119701	0.163916	0.136706	0.147395	0.144489	0.0871228	0.0951771	0.100017	0.139391	0.0817675	0.127457	0.15688	0.138218	0.112795	0.109407	0.16811	0.170765	0.155699	0.103687	0.049198	0.0490094	0.084931	0.15405	0.128679	0.109126	0.106569	0.159906	0.0951239	0.103365	0.153915	0.130888	0.146249	0.0773152	0.12033	0.0847981	0.115304	0.172897	0.120526	0.145239	0.152361	0.117542	0.106162	0.143847	0.100361	0.0796059
SC1	0.187804	0.151444	0.186864	0.134626	0.183729	0.14345	0.139525	0.130623	0.0897717	0.123402	0.122205	0.165152	0.0786168	0.105461	0.111435	0.139571	0.116965	0.116983	0.15094	0.199533	0.145183	0.119974	0.0585331	0.035149	0.0615325	0.0570195	0.0908939	0.111902	0.0834486	0.114909	0.0715891	0.10737	0.160006	0.0977199	0.0956887	0.083724	0.142503	0.0982077	0.162893	0.173408	0.170437	0.184409	0.186163	0.140096	0.10404	0.179558	0.146064	0.122987	0.0607514
SC2	0.170022	0.135653	0.162306	0.155955	0.210696	0.161977	0.137537	0.140144	0.120599	0.139899	0.118321	0.166142	0.0746843	0.087664	0.118457	0.143496	0.113311	0.110204	0.160901	0.172164	0.156014	0.127976	0.072191	0.0566942	0.0824244	0.105791	0.128794	0.102098	0.0657722	0.102695	0.0797059	0.12461	0.151743	0.0998189	0.110271	0.0710105	0.153331	0.121745	0.174057	0.198216	0.174464	0.193929	0.218792	0.174007	0.135119	0.163028	0.14254	0.124932	0.051682
TN1	0.225519	0.17566	0.188988	0.224359	0.246772	0.175541	0.113333	0.143349	0.124054	0.158542	0.143669	0.172135	0.053904	0.0652714	0.0913798	0.141104	0.133877	0.127763	0.176314	0.21286	0.153352	0.133733	0.114032	0.0908125	0.155739	0.12985	0.105133	0.117075	0.0497987	0.057339	0.082261	0.140613	0.164817	0.0930506	0.0333784	0.137998	0.220404	0.165016	0.227661	0.239386	0.217947	0.218952	0.252288	0.201572	0.161207	0.233639	0.189477	0.187521	0.150689
TN10	0.260067	0.207418	0.220245	0.277442	0.327666	0.214211	0.140251	0.176956	0.167904	0.193801	0.182166	0.222671	0.0829723	0.0565808	0.12345	0.196395	0.199035	0.178577	0.222018	0.229928	0.169929	0.163606	0.162338	0.11912	0.192681	0.133224	0.155933	0.144603	0.0490195	0.0438947	0.0880246	0.197336	0.196552	0.0872987	0.0425791	0.174077	0.293112	0.21721	0.295258	0.274055	0.29694	0.279848	0.301645	0.245396	0.203652	0.267199	0.241583	0.234372	0.185584
TN11	0.155225	0.123652	0.1473	0.129931	0.174454	0.0842465	0.108289	0.129149	0.105516	0.0795882	0.0822775	0.119073	0.076293	0.120502	0.140942	0.143537	0.117393	0.122718	0.177632	0.153991	0.127538	0.0911727	0.0718755	0.0619077	0.114458	0.144254	0.138228	0.0867095	0.0846592	0.115315	0.0658268	0.113025	0.132272	0.128142	0.130121	0.0653584	0.163847	0.0985579	0.128385	0.180086	0.131837	0.132318	0.148293	0.117636	0.0898502	0.162536	0.106577	0.103282	0.0919327
TN2	0.170196	0.141097	0.168317	0.150227	0.189211	0.0812287	0.136131	0.144943	0.123294	0.104864	0.0989991	0.142574	0.0895274	0.133409	0.161994	0.166176	0.132582	0.135768	0.187766	0.17778	0.161464	0.11896	0.0898961	0.0699252	0.125433	0.158518	0.147848	0.0993072	0.0934911	0.130491	0.0795526	0.12913	0.152406	0.141903	0.145814	0.0805867	0.178301	0.118388	0.155293	0.197034	0.150707	0.154434	0.16696	0.141327	0.10952	0.179969	0.128451	0.129576	0.106429
TN3	0.229629	0.187527	0.222401	0.179629	0.235268	0.130304	0.168992	0.196459	0.15651	0.136993	0.139692	0.168782	0.107415	0.160317	0.202585	0.210023	0.175836	0.182247	0.24613	0.228729	0.184046	0.142341	0.103571	0.0999445	0.141878	0.169967	0.178509	0.148511	0.117133	0.131332	0.097107	0.172994	0.199801	0.164987	0.146104	0.113613	0.228402	0.150506	0.190267	0.233796	0.201529	0.197934	0.208476	0.174102	0.142619	0.237035	0.175925	0.176834	0.140135
TN4	0.190353	0.153116	0.178944	0.136859	0.181326	0.0919062	0.122141	0.136822	0.109436	0.101381	0.110054	0.14135	0.0839526	0.103011	0.132966	0.16547	0.130846	0.135848	0.188534	0.183652	0.144807	0.108703	0.0703671	0.0469548	0.104552	0.100115	0.11911	0.113193	0.0762128	0.103229	0.06534	0.118699	0.152554	0.120248	0.101792	0.0990015	0.178626	0.108926	0.150192	0.16696	0.164093	0.169617	0.174067	0.132776	0.0971907	0.195948	0.141436	0.131975	0.0995804
TN5	0.243911	0.226828	0.243596	0.163506	0.202037	0.165947	0.171305	0.179725	0.11497	0.129673	0.157507	0.192908	0.11652	0.147466	0.181174	0.190024	0.174097	0.166461	0.215153	0.25839	0.194978	0.153091	0.102697	0.0560582	0.125386	0.133058	0.112833	0.162036	0.129976	0.168528	0.118065	0.14713	0.211896	0.136386	0.145227	0.158753	0.187599	0.119625	0.169973	0.170949	0.169043	0.182328	0.171347	0.128983	0.126353	0.254704	0.15685	0.141517	0.110058
TN6	0.272456	0.259761	0.268309	0.181026	0.224851	0.183391	0.188566	0.198072	0.128864	0.147469	0.175331	0.210687	0.134503	0.172208	0.207698	0.206663	0.1877	0.179231	0.233592	0.289762	0.22775	0.169749	0.118307	0.0734272	0.146916	0.170088	0.13703	0.185086	0.157947	0.19798	0.140178	0.155912	0.233787	0.162706	0.176924	0.185089	0.209011	0.139496	0.188252	0.199189	0.179186	0.194791	0.187713	0.144932	0.14507	0.281475	0.178221	0.166486	0.133885
TN7	0.276207	0.258646	0.269725	0.196403	0.240033	0.19262	0.189501	0.213151	0.13575	0.154032	0.183273	0.214704	0.138639	0.175253	0.210245	0.220433	0.209529	0.193599	0.245333	0.292148	0.214057	0.16962	0.123736	0.072327	0.153435	0.157098	0.121266	0.191563	0.153253	0.199312	0.147579	0.17576	0.231742	0.168731	0.171754	0.188401	0.224561	0.151985	0.205154	0.209551	0.196429	0.214617	0.199132	0.156117	0.1592	0.275156	0.181254	0.166998	0.12922
TN8	0.214788	0.213104	0.214987	0.17716	0.206689	0.152351	0.146677	0.167934	0.0970518	0.115793	0.144301	0.169339	0.108029	0.13472	0.163239	0.175083	0.152889	0.14501	0.193874	0.231863	0.184065	0.138293	0.101057	0.0561688	0.150967	0.157192	0.11842	0.143821	0.119842	0.163067	0.109881	0.130033	0.188728	0.127491	0.142515	0.151563	0.1904	0.127405	0.170878	0.178241	0.166667	0.176872	0.167037	0.125671	0.129087	0.231874	0.144558	0.13174	0.110148
TN9	0.216356	0.208667	0.214805	0.172577	0.219861	0.155943	0.14427	0.185605	0.112934	0.116533	0.143136	0.165539	0.114533	0.145612	0.174838	0.192202	0.179891	0.1609	0.213513	0.229873	0.15868	0.133456	0.102514	0.0542544	0.143611	0.153096	0.115857	0.147919	0.121611	0.167822	0.12	0.149624	0.1813	0.145609	0.147823	0.148508	0.197978	0.12766	0.171091	0.177248	0.168423	0.181723	0.166226	0.1236	0.136215	0.22082	0.143783	0.123585	0.107299
TX1	0.301852	0.281506	0.280416	0.264548	0.309611	0.204529	0.190901	0.242748	0.162307	0.174233	0.205887	0.225355	0.135038	0.167392	0.221353	0.241644	0.23623	0.217297	0.266689	0.305938	0.233616	0.181633	0.157174	0.0943593	0.208546	0.205269	0.140538	0.20444	0.142588	0.189419	0.161343	0.215823	0.248465	0.168769	0.157263	0.202257	0.285946	0.206278	0.26729	0.260209	0.253381	0.259056	0.254444	0.204021	0.210642	0.310856	0.221313	0.213333	0.16792
TX2	0.196917	0.156393	0.192976	0.148364	0.190292	0.110647	0.151696	0.172712	0.129017	0.116751	0.118087	0.149141	0.0942734	0.132103	0.171488	0.188525	0.146111	0.157651	0.218291	0.19653	0.168497	0.130218	0.0807678	0.072377	0.111068	0.134415	0.146256	0.125577	0.102622	0.121217	0.0850323	0.142079	0.179487	0.147244	0.12805	0.0955193	0.180353	0.122034	0.154268	0.183874	0.166514	0.170011	0.179875	0.15012	0.119429	0.210415	0.137061	0.139123	0.0993427
TX3	0.200207	0.174225	0.193524	0.155151	0.191024	0.0873491	0.128017	0.145375	0.116905	0.1083	0.113236	0.141014	0.0828625	0.137254	0.158854	0.160885	0.130365	0.137447	0.182525	0.212303	0.175908	0.117016	0.0829632	0.0614695	0.122045	0.149739	0.132996	0.11319	0.0987752	0.121849	0.0746227	0.127046	0.166218	0.135587	0.135037	0.0916966	0.190617	0.119797	0.160114	0.203407	0.159477	0.163306	0.16637	0.139288	0.111903	0.210276	0.155893	0.14379	0.115988
VA1	0.158361	0.123893	0.161267	0.1159	0.15302	0.0879766	0.136755	0.130389	0.108183	0.0926066	0.0874667	0.139459	0.0847286	0.129621	0.145064	0.156609	0.112273	0.129585	0.181622	0.155599	0.153854	0.108891	0.0681817	0.0788349	0.117273	0.149977	0.163671	0.102138	0.0917993	0.124763	0.0731801	0.103635	0.149419	0.136716	0.146945	0.0769095	0.152018	0.0907868	0.123432	0.167452	0.140827	0.132411	0.15474	0.13051	0.0775298	0.181834	0.120911	0.118015	0.10679
VA2	0.154161	0.119166	0.149286	0.134193	0.173458	0.0931831	0.0964876	0.127596	0.0930906	0.0845061	0.0882177	0.124923	0.0833328	0.133882	0.139448	0.13957	0.116007	0.119912	0.169861	0.153592	0.125	0.088132	0.072831	0.0611755	0.118256	0.152168	0.135333	0.077157	0.0889881	0.118998	0.0722253	0.106153	0.127178	0.128674	0.13497	0.0549149	0.16773	0.0977638	0.133153	0.178376	0.135573	0.14369	0.158717	0.115829	0.0841673	0.153221	0.113916	0.104692	0.103865
VA3	0.144152	0.127409	0.142759	0.0974116	0.134569	0.0773196	0.101993	0.130581	0.0741382	0.0521278	0.0739402	0.092081	0.0643603	0.121193	0.128442	0.13497	0.107331	0.112613	0.155519	0.156581	0.114891	0.0699699	0.0430469	0.0410737	0.0997067	0.132857	0.115488	0.0911889	0.0879213	0.125867	0.0623897	0.0933461	0.126081	0.119044	0.123384	0.0764352	0.131831	0.0623145	0.0895552	0.142364	0.101219	0.103007	0.0980118	0.0755074	0.0643031	0.159127	0.0935397	0.0795717	0.0698942
VA4	0.210385	0.192781	0.211328	0.17525	0.215761	0.169941	0.147079	0.160422	0.110868	0.116579	0.136645	0.173822	0.103012	0.133709	0.166163	0.179748	0.15997	0.15262	0.208917	0.219789	0.172372	0.141301	0.101329	0.0729409	0.128925	0.140325	0.12453	0.140466	0.115388	0.149391	0.102177	0.135655	0.191884	0.119974	0.135684	0.149051	0.193387	0.124607	0.166511	0.174064	0.16458	0.149526	0.159457	0.122848	0.118287	0.230077	0.130901	0.123678	0.118469
VA5	0.286102	0.271678	0.278743	0.226928	0.257991	0.214208	0.186208	0.219039	0.152249	0.168011	0.196943	0.222916	0.142811	0.165901	0.20263	0.22257	0.206982	0.189206	0.257893	0.293659	0.218171	0.186265	0.135453	0.0840448	0.169819	0.163321	0.14337	0.192251	0.151275	0.185894	0.142143	0.178777	0.240667	0.155211	0.154866	0.194805	0.254247	0.171749	0.221762	0.228665	0.213882	0.228145	0.232299	0.172386	0.17775	0.297131	0.207101	0.191057	0.155581
WV1	0.210335	0.157801	0.190271	0.160257	0.19144	0.188024	0.143939	0.147408	0.104604	0.145435	0.138415	0.18533	0.0729712	0.100936	0.123559	0.135741	0.138304	0.122676	0.176719	0.205251	0.142619	0.137521	0.0903778	0.0589764	0.0880236	0.0928761	0.0731974	0.120742	0.0907953	0.107037	0.0877218	0.117232	0.157555	0.102391	0.104489	0.110055	0.175269	0.110602	0.172535	0.191374	0.172485	0.171401	0.201801	0.155495	0.116485	0.190492	0.148665	0.127178	0.0925704
WV2	0.151258	0.119986	0.145061	0.0944131	0.125574	0.0964539	0.112708	0.118815	0.0694119	0.0806662	0.0744337	0.103843	0.0609286	0.110373	0.107747	0.114734	0.0857589	0.086943	0.135278	0.161498	0.122301	0.0891473	0.0314266	0.0353125	0.0593109	0.114916	0.0775486	0.0922974	0.0793887	0.132483	0.0750273	0.0749238	0.129059	0.122124	0.111669	0.0669324	0.0843268	0.0570042	0.0945636	0.123919	0.091076	0.118032	0.132053	0.0947559	0.074945	0.152008	0.0849498	0.073508	0.0409866
WV3	0.264673	0.240057	0.238433	0.242549	0.265306	0.170117	0.163222	0.194719	0.133556	0.153878	0.163876	0.177012	0.102499	0.137931	0.184183	0.191738	0.189235	0.172572	0.219304	0.262861	0.228017	0.157572	0.132535	0.0967385	0.192523	0.2024	0.140533	0.173937	0.116254	0.155014	0.125848	0.174547	0.216005	0.147368	0.139905	0.17077	0.272978	0.183905	0.227188	0.243697	0.230042	0.226506	0.246551	0.203387	0.180331	0.27188	0.18397	0.186581	0.163632
WV4	0.259646	0.2341	0.233046	0.243278	0.267493	0.157255	0.149663	0.200853	0.138698	0.146794	0.164302	0.179293	0.104738	0.137423	0.191888	0.203018	0.195693	0.17839	0.234228	0.255708	0.213126	0.150335	0.137384	0.100354	0.196207	0.205673	0.13493	0.16703	0.112074	0.152019	0.126382	0.181619	0.203167	0.143899	0.135495	0.162348	0.263307	0.18361	0.234223	0.231826	0.229054	0.237531	0.248802	0.197479	0.179444	0.272179	0.192667	0.189886	0.166136
[truncated: 24 more columns]
