# Supplementary material for: Genetic diversity in North American Cercis Canadensis reveals an ancient population bottleneck that originated after the last glacial maximum
Source: Sci Rep. 2021 Nov 8;11:21803. doi: 10.1038/s41598-021-01020-z (PMC8576035; doi:10.1038/s41598-021-01020-z)
Supplement: Supplementary file 3 — Supplementary Information 3. [file 41598_2021_1020_MOESM3_ESM.xlsx]

## Sheet: Table S2_Ony et al. 2021
Table S2. DIYABC scenario analyses of Cercis canadensis population clusters.
Parameter estimation and bias and mean square error analyses
Transformation LOGIT of parameters
Chosen scenario: 2a
Number of simulated data sets : 999416
Number of selected data sets : 9994
				Results based on 500 test data sets
				Mean Relative Bias drawn from posterior distributions		RMeanAD drawn from posterior distributions
Parameter	mean	q025	q975	Posterior distributions of parameters	Prior distributions of parameters	Posterior distributions of parameters	Prior distributions of parameters
N1	22400	5310	46500	0.628	0.572	0.853	1.017
N2	38400	17500	49600	-0.015	-0.083	0.304	0.333
t1	574	102	1490	0.381	7.105	0.775	7.234
db	4810	722	9650	0.905	1.305	1.301	1.539
N2b	3850	972	8850	0.567	0.713	0.803	1.11
t2	7700	1090	18600	0.954	1.548	1.306	1.782
NA	29500	10800	46200	-0.119	-0.313	0.487	0.581
µmic_1	0.00056	0.000163	0.000989	0.087	0.224	0.529	0.647
snimic_1	4.32e-07	1.2e-08	2.75e-06	5.347	23.863	5.981	24.396
